# Supplementary material for: Suicide and mortality following self-harm in Culturally and Linguistically Diverse communities in Victoria, Australia: insights from a data linkage study
Source: Front Public Health. 2024 Mar 27;12:1256572. doi: 10.3389/fpubh.2024.1256572 (PMC11004383; doi:10.3389/fpubh.2024.1256572)
Supplement: Supplementary file 1 [file Data_Sheet_1.xlsx]

## Sheet: Sheet2
													Differences in characteristics of self-harm patients by CALD regions of birth groups and the non-CALD
	NonCALD				CALD				Oceania and Antarctica*				North-West Europe*				Southern and Eastern Europe				North Africa and the Middle East				South-East Asia				North-East Asia				Southern and Central Asia				Americas*				Sub-Saharan Africa*				Total
	n	%	CI (95%)		n	%	CI (95%)		n	%	CI (95%)		n	%	CI (95%)		n	%	CI (95%)		n	%	CI (95%)		n	%	CI (95%)		n	%	CI (95%)		n	%	CI (95%)		n	%	CI (95%)		n	%	CI (95%)		n	%
No of patients	36503	86.6602	86.3	87	5619	13.3398	13.0151	13.6645	146	0.346612	0.290486	0.402739	529	1.25588	1.14953	1.36222	1249	2.9652	2.8032	3.12719	821	1.9491	1.81708	2.08112	935	2.21974	2.07905	2.36044	472	1.12055	1.02003	1.22108	1045	2.48089	2.33235	2.62943	177	0.420208	0.358432	0.481984	245	0.581644	0.509023	0.654265	42122	100
Gender					0		0	0			0	0			0	0			0	0			0	0			0	0			0	0			0	0			0	0			0	0
Male	14013	38.3886	37.8897	38.8875	2078	36.9817	35.7194	38.2439	56	38.3562	30.4686	46.2437	209	39.5085	35.3425	43.6745	533	42.6741	39.9311	45.4172	319	38.8551	35.5209	42.1892	288	30.8021	27.8429	33.7614	117	24.7881	20.8928	28.6835	397	37.9904	35.0476	40.9333	58	32.7684	25.8535	39.6832	101	41.2245	35.0607	47.3883	16091	38.2009
Female	22490	61.6114	61.1125	62.1103	3541	63.0183	61.7561	64.2806	90	61.6438	53.7563	69.5314	320	60.4915	56.3255	64.6575	716	57.3259	54.5828	60.0689	502	61.1449	57.8108	64.4791	647	69.1979	66.2386	72.1571	355	75.2119	71.3165	79.1072	648	62.0096	59.0667	64.9524	119	67.2316	60.3168	74.1465	144	58.7755	52.6117	64.9393	26031	61.7991
Age group
15-24	12456	34.1232	33.6368	34.6096	1230	21.89	20.8088	22.9712	36	24.6575	17.666	31.6491	62	11.7202	8.97911	14.4613	63	5.04404	3.8303	6.25777	205	24.9695	22.0088	27.9303	262	28.0214	25.1427	30.9001	169	35.8051	31.4799	40.1303	325	31.1005	28.2938	33.9071	34	19.209	13.4054	25.0127	74	30.2041	24.4547	35.9535	13686	32.4913
25-34	7152	19.5929	19.1857	20.0001	1296	23.0646	21.9632	24.166	28	19.1781	12.7918	25.5643	59	11.1531	8.47057	13.8357	104	8.32666	6.7944	9.85892	209	25.4568	22.4769	28.4366	260	27.8075	24.9355	30.6794	121	25.6356	21.6966	29.5746	410	39.2344	36.274	42.1949	42	23.7288	17.4614	29.9962	63	25.7143	20.2414	31.1871	8448	20.056
35-44	6892	18.8806	18.4792	19.2821	976	17.3696	16.3791	18.3602	55	37.6712	29.8111	45.5313	60	11.3422	8.63985	14.0445	155	12.4099	10.5815	14.2384	175	21.3155	18.5141	24.1169	210	22.4599	19.7849	25.1349	68	14.4068	11.2388	17.5748	171	16.3636	14.1206	18.6067	35	19.774	13.9062	25.6418	47	19.1837	14.2532	24.1141	7868	18.6791
45-54	5382	14.744	14.3803	15.1077	764	13.5967	12.7005	14.4929	16	10.9589	5.89182	16.026	81	15.3119	12.2432	18.3806	258	20.6565	18.4113	22.9017	121	14.7381	12.3133	17.163	104	11.123	9.10762	13.1384	46	9.74576	7.07013	12.4214	71	6.79426	5.26848	8.32003	40	22.5989	16.4374	28.7604	27	11.0204	7.09923	14.9416	6146	14.591
55-64	2542	6.96381	6.70269	7.22493	560	9.96619	9.18295	10.7494	‡	‡	‡	‡	110	20.794	17.3355	24.2524	217	17.3739	15.2726	19.4752	65	7.91717	6.07021	9.76414	55	5.88235	4.37414	7.39056	35	7.41525	5.05142	9.77909	37	3.54067	2.42017	4.66117	13	7.34463	3.50146	11.1878	20	8.16327	4.73469	11.5918	3102	7.36432
65+	1846	5.05712	4.83233	5.28191	785	13.9705	13.064	14.8769	†	†	†	†	155	29.3006	25.422	33.1792	449	35.9488	33.2875	38.61	44	5.35932	3.81876	6.89988	44	4.70588	3.34849	6.06327	33	6.99153	4.69097	9.29208	31	2.96651	1.93782	3.99519	13	7.34463	3.50146	11.1878	14	5.71429	2.80774	8.62083	2631	6.24614
Remoteness ARIA+
Major Cities of Australia	20713	56.7433	56.235	57.2515	4414	78.5549	77.4817	79.6281	114	78.0822	71.3717	84.7927	351	66.3516	62.325	70.3782	959	76.7814	74.4398	79.1231	680	82.8258	80.2459	85.4057	756	80.8556	78.3337	83.3775	400	84.7458	81.5021	87.9895	819	78.3732	75.877	80.8694	143	80.791	74.9873	86.5946	192	78.3673	73.2116	83.5231	25127	59.6529
Inner Regional Australia	12467	34.1534	33.6669	34.6398	915	16.284	15.3186	17.2494	24	16.4384	10.4264	22.4503	140	26.465	22.7057	30.2244	266	21.297	19.0265	23.5676	115	14.0073	11.6332	16.3814	135	14.4385	12.1856	16.6914	29	6.14407	3.97764	8.31049	146	13.9713	11.8693	16.0733	28	15.8192	10.4431	21.1953	32	13.0612	8.84162	17.2808	13382	31.7696
Outer Regional Australia	2911	7.97469	7.69678	8.2526	92	1.6373	1.30548	1.96912	7	4.79452	1.32888	8.26016	21	3.96975	2.3059	5.6336	14	1.1209	0.537035	1.70476	7	0.852619	0.223688	1.48155	17	1.81818	0.961766	2.6746	5	1.05932	0.135717	1.98293	13	1.24402	0.571982	1.91606	†	†	†	†	7	2.85714	0.770998	4.94329	3003	7.12929
Socio-Economic Indexes for Areas (SEIFA)
Decile 1-5 (greater disadvantage)	11049	30.2687	29.7974	30.7401	1377	24.5061	23.3815	25.6308	44	30.137	22.6939	37.5801	96	18.1474	14.8631	21.4318	273	21.8575	19.5655	24.1495	279	33.9829	30.743	37.2229	288	30.8021	27.8429	33.7614	43	9.11017	6.51416	11.7062	271	25.933	23.2757	28.5903	29	16.3842	10.9313	21.8371	54	22.0408	16.8502	27.2315	12426	29.5
Decile 6-10 (greater advantage)	25048	68.619	68.143	69.0951	4044	71.9701	70.7957	73.1445	101	69.1781	61.6879	76.6683	416	78.6389	75.1463	82.1316	966	77.3419	75.0202	79.6635	523	63.7028	60.4135	66.9921	620	66.3102	63.2805	69.3398	391	82.839	79.4375	86.2405	707	67.6555	64.8192	70.4918	143	80.791	74.9873	86.5946	177	72.2449	66.6377	77.8521	29092	69.066
Marital status
Never married	22613	61.9483	61.4503	62.4464	2143	38.1385	36.8684	39.4085	64	43.8356	35.787	51.8843	146	27.5992	23.7899	31.4086	249	19.9359	17.7202	22.1517	334	40.6821	37.3218	44.0424	477	51.016	47.8118	54.2203	255	54.0254	49.5293	58.5216	411	39.3301	36.3684	42.2919	83	46.8927	39.5408	54.2445	124	50.6122	44.3517	56.8728	24756	58.7721
Widowed/Divorced/Separated	4123	11.295	10.9702	11.6197	890	15.8391	14.8845	16.7938	‡	‡	‡	‡	129	24.3856	20.7263	28.0449	317	25.3803	22.9668	27.7938	144	17.5396	14.9381	20.141	101	10.8021	8.81246	12.7918	36	7.62712	5.23249	10.0217	80	7.6555	6.04341	9.2676	34	19.209	13.4054	25.0127	35	14.2857	9.90393	18.6675	5013	11.9011
Currently married/defacto	8896	24.3706	23.9302	24.811	2483	44.1894	42.8909	45.4879	67	45.8904	37.8073	53.9735	238	44.9905	40.7511	49.23	666	53.3227	50.5558	56.0895	328	39.9513	36.6008	43.3017	335	35.8289	32.7554	38.9024	169	35.8051	31.4799	40.1303	540	51.6746	48.6448	54.7045	59	33.3333	26.3885	40.2782	81	33.0612	27.1705	38.952	11379	27.0144
Not stated/inadequately described	871	2.38611	2.22954	2.54267	103	1.83307	1.48232	2.18382	†	†	†	†	16	3.02457	1.56512	4.48403	17	1.36109	0.718487	2.00369	15	1.82704	0.910916	2.74316	22	2.35294	1.38135	3.32454	12	2.54237	1.12229	3.96245	14	1.33971	0.642645	2.03678	†	†	†	†	5	2.04082	0.27031	3.81132	974	2.31233
Mechanism of self-harm
Poisoning- pharmaceuticals	28679	78.5661	78.1452	78.9871	4260	75.8142	74.6946	76.9339	95	65.0685	57.335	72.802	412	77.8828	74.346	81.4196	956	76.5412	74.1912	78.8913	663	80.7552	78.0585	83.4518	735	78.6096	75.9812	81.2381	352	74.5763	70.648	78.5046	731	69.9522	67.1724	72.7319	141	79.661	73.731	85.591	175	71.4286	65.7717	77.0854	32939	78.199
Poisoning other substances	1766	4.83796	4.61784	5.05808	454	8.07973	7.36715	8.7923	19	13.0137	7.55605	18.4713	30	5.67108	3.70009	7.64206	97	7.76621	6.2819	9.25052	47	5.72473	4.13559	7.31386	44	4.70588	3.34849	6.06327	24	5.08475	3.10282	7.06667	151	14.4498	12.318	16.5815	9	5.08475	1.84827	8.32122	33	13.4694	9.19443	17.7443	2220	5.27041
Sharp object	4088	11.1991	10.8756	11.5226	594	10.5713	9.76733	11.3752	18	12.3288	6.99581	17.6617	54	10.2079	7.62796	12.7879	122	9.76781	8.12134	11.4143	79	9.62241	7.60518	11.6396	96	10.2674	8.32177	12.213	72	15.2542	12.0105	18.4979	113	10.8134	8.93049	12.6963	18	10.1695	5.71671	14.6223	22	8.97959	5.39969	12.5595	4682	11.1153
Other means	1970	5.39682	5.16502	5.62862	311	5.53479	4.93691	6.13267	14	9.58904	4.81289	14.3652	33	6.23819	4.17722	8.29915	74	5.92474	4.61542	7.23406	32	3.89769	2.57379	5.22158	60	6.41711	4.84632	7.9879	24	5.08475	3.10282	7.06667	50	4.78469	3.49056	6.07882	9	5.08475	1.84827	8.32122	15	6.12245	3.12041	9.12449	2281	5.41522
Place of injury occurred
Home	17478	47.881	47.3685	48.3935	2958	52.6428	51.3373	53.9484	75	51.3699	43.2624	59.4774	277	52.3629	48.1068	56.6191	730	58.4468	55.7136	61.1799	423	51.5225	48.1039	54.9412	452	48.3422	45.1391	51.5454	234	49.5763	45.0656	54.0869	552	52.823	49.7962	55.8497	91	51.4124	44.0492	58.7756	124	50.6122	44.3517	56.8728	20436	48.5162
Health care centre	2377	6.51179	6.25868	6.76491	247	4.3958	3.85978	4.93182	9	6.16438	2.26309	10.0657	29	5.48204	3.54224	7.42184	60	4.80384	3.61786	5.98983	44	5.35932	3.81876	6.89988	28	2.99465	1.90215	4.08715	18	3.81356	2.0857	5.54141	38	3.63636	2.50138	4.77134	13	7.34463	3.50146	11.1878	8	3.26531	1.03981	5.4908	2624	6.22952
Other settings	2403	6.58302	6.32862	6.83742	344	6.12209	5.49524	6.74893	6	4.10959	0.889511	7.32967	37	6.99433	4.82085	9.16781	79	6.32506	4.97511	7.67501	48	5.84653	4.24161	7.45144	59	6.31016	4.75162	7.8687	24	5.08475	3.10282	7.06667	58	5.55024	4.16203	6.93845	15	8.47458	4.3716	12.5776	18	7.34694	4.07989	10.614	2747	6.52153
Missing	14245	39.0242	38.5238	39.5246	2070	36.8393	35.578	38.1006	56	38.3562	30.4686	46.2437	186	35.1607	31.0918	39.2296	380	30.4243	27.8727	32.9759	306	37.2716	33.9641	40.5792	396	42.3529	39.1857	45.5202	196	41.5254	37.0799	45.971	397	37.9904	35.0476	40.9333	58	32.7684	25.8535	39.6832	95	38.7755	32.6743	44.8767	16315	38.7327
Length of stay in hospital
< 2 days	22043	60.3868	59.8851	60.8886	3231	57.5013	56.2088	58.7939	94	64.3836	56.6159	72.1513	254	48.0151	43.7576	52.2726	597	47.7982	45.028	50.5685	513	62.4848	59.1729	65.7967	549	58.7166	55.5607	61.8724	271	57.4153	52.9543	61.8762	688	65.8373	62.9618	68.7128	110	62.1469	55.0014	69.2923	155	63.2653	57.2287	69.3019	25274	60.0019
2-7 days	8739	23.9405	23.5027	24.3783	1331	23.6875	22.5758	24.7992	30	20.5479	13.9938	27.1021	135	25.5198	21.8046	29.2351	308	24.6597	22.2693	27.0502	203	24.7259	21.7748	27.677	234	25.0267	22.2502	27.8033	115	24.3644	20.4916	28.2372	225	21.5311	19.0389	24.0233	35	19.774	13.9062	25.6418	46	18.7755	13.8855	23.6656	10070	23.9067
8-30 days	4355	11.9305	11.598	12.2631	787	14.0061	13.0986	14.9135	15	10.274	5.34895	15.199	105	19.8488	16.4498	23.2478	244	19.5356	17.3368	21.7345	86	10.475	8.38027	12.5698	118	12.6203	10.4917	14.7489	63	13.3475	10.2793	16.4156	101	9.66507	7.87352	11.4566	22	12.4294	7.56896	17.2898	33	13.4694	9.19443	17.7443	5142	12.2074
31+ days	1366	3.74216	3.54746	3.93686	270	4.80513	4.2459	5.36435	7	4.79452	1.32888	8.26016	35	6.61626	4.49804	8.73447	100	8.00641	6.50128	9.51153	19	2.31425	1.28575	3.34275	34	3.63636	2.43648	4.83625	23	4.87288	2.93052	6.81524	31	2.96651	1.93782	3.99519	10	5.64972	2.24834	9.05109	11	4.4898	1.89674	7.08285	1636	3.88396
Serious injury	355	0.972523	0.871848	1.0732	140	2.49155	2.084	2.8991	†	†	†	†	16	3.02457	1.56512	4.48403	64	5.1241	3.90128	6.34692	7	0.852619	0.223688	1.48155	13	1.39037	0.639831	2.14092	7	1.48305	0.392569	2.57353	25	2.39234	1.46583	3.31886	†	†	†	†	†	†	†	†	495	1.17516
Commorbility	2159	5.91458	5.67258	6.15658	522	9.28991	8.53088	10.0489	10	6.84932	2.75203	10.9466	55	10.397	7.79596	12.998	194	15.5324	13.5236	17.5412	60	7.30816	5.52779	9.08853	78	8.34225	6.56979	10.1147	29	6.14407	3.97764	8.31049	68	6.50718	5.01169	8.00267	8	4.51977	1.45933	7.58022	20	8.16327	4.73469	11.5918	2681	6.36484
Pre-existing condition
Self-harm hospital admission history	587	1.60809	1.47905	1.73713	43	0.765261	0.537403	0.993118	†	†	†	†	8	1.51229	0.47228	2.55229	7	0.560448	0.146427	0.974469	9	1.09622	0.383961	1.80849	†	†	†	†	†	†	†	†	8	0.76555	0.237086	1.29401	†	†	†	†	†	†	†	†	630	1.49566
Self-harm ED presentation history	2905	7.95825	7.6806	8.2359	208	3.70173	3.20805	4.1954	8	5.47945	1.78788	9.17102	34	6.42722	4.33737	8.51707	47	3.76301	2.70762	4.8184	37	4.5067	3.08764	5.92576	35	3.74332	2.52659	4.96004	13	2.75424	1.27778	4.2307	23	2.20096	1.31141	3.09051	7	3.9548	1.08356	6.82604	†	†	†	†	3113	7.39044
Mental health disorder history	9020	24.7103	24.2678	25.1528	919	16.3552	15.3881	17.3223	29	19.863	13.3913	26.3347	124	23.4405	19.8304	27.0505	253	20.2562	18.0272	22.4852	136	16.5652	14.0221	19.1082	121	12.9412	10.7897	15.0927	54	11.4407	8.56905	14.3123	119	11.3876	9.46154	13.3136	35	19.774	13.9062	25.6418	48	19.5918	14.6218	24.5619	9939	23.5957
Mental health contact history	11435	31.3262	30.8504	31.802	1050	18.6866	17.6674	19.7058	31	21.2329	14.5992	27.8666	128	24.1966	20.547	27.8462	280	22.4179	20.1051	24.7308	167	20.341	17.5875	23.0946	148	15.8289	13.4892	18.1686	68	14.4068	11.2388	17.5748	122	11.6746	9.72766	13.6216	51	28.8136	22.1414	35.4857	55	22.449	17.2242	27.6737	12485	29.6401
Mental health disorder in index admission	19571	53.6148	53.1032	54.1264	2889	51.4148	50.108	52.7217	68	46.5753	38.4839	54.6668	325	61.4367	57.2888	65.5846	734	58.767	56.037	61.497	398	48.4775	45.0588	51.8961	465	49.7326	46.5277	52.9375	223	47.2458	42.7418	51.7497	456	43.6364	40.6294	46.6433	89	50.2825	42.9165	57.6485	131	53.4694	47.2235	59.7153	22460	53.3213
*Persons/POCs of those who were born in English-speaking countries were excluded from the relevant CALD groups by ROB, and they were included in the non-CALD group.
† Suppressed because cell values were less than 5; ‡: Other cells in the same row and/or column may also be suppressed to maintain confidentiality.
